# Supplementary material for: Divergent roles of hcp genes in Salmonella typhimurium T6SS shape gut microbiota dysbiosis during infection
Source: Microbiol Spectr. 2026 Feb 27;14(4):e02225-25. doi: 10.1128/spectrum.02225-25 (PMC13055400; doi:10.1128/spectrum.02225-25)
Supplement: Supplemental tables — Tables S1 and S2. [file spectrum.02225-25-s0002.xlsx]

## Sheet: Table S1
Table S1. Wilcoxon rank-sum test of ACE index
.y.	group1	group2	p	p.adj	p.format	p.signif	method
Ace	Δhcp1D2	Δhcp1D5	0.505361	1	0.5054	ns	Wilcoxon
Ace	Δhcp1D2	Δhcp2D2	0.573737	1	0.5737	ns	Wilcoxon
Ace	Δhcp1D2	Δhcp2D5	0.328205	1	0.3282	ns	Wilcoxon
Ace	Δhcp1D2	Δhcp3D2	0.130381	1	0.1304	ns	Wilcoxon
Ace	Δhcp1D2	Δhcp3D5	0.720901	1	0.7209	ns	Wilcoxon
Ace	Δhcp1D2	N	0.0282828	0.85	0.0283	*	Wilcoxon
Ace	Δhcp1D2	WTD2	0.278632	1	0.2786	ns	Wilcoxon
Ace	Δhcp1D2	WTD5	0.505361	1	0.5054	ns	Wilcoxon
Ace	Δhcp1D5	Δhcp2D2	0.95913	1	0.9591	ns	Wilcoxon
Ace	Δhcp1D5	Δhcp2D5	0.798446	1	0.7984	ns	Wilcoxon
Ace	Δhcp1D5	Δhcp3D2	0.278632	1	0.2786	ns	Wilcoxon
Ace	Δhcp1D5	Δhcp3D5	0.878477	1	0.8785	ns	Wilcoxon
Ace	Δhcp1D5	N	0.00808081	0.27	0.0081	**	Wilcoxon
Ace	Δhcp1D5	WTD2	0.645377	1	0.6454	ns	Wilcoxon
Ace	Δhcp1D5	WTD5	0.878477	1	0.8785	ns	Wilcoxon
Ace	Δhcp2D2	Δhcp2D5	0.798446	1	0.7984	ns	Wilcoxon
Ace	Δhcp2D2	Δhcp3D2	0.278632	1	0.2786	ns	Wilcoxon
Ace	Δhcp2D2	Δhcp3D5	0.720901	1	0.7209	ns	Wilcoxon
Ace	Δhcp2D2	N	0.00808081	0.27	0.0081	**	Wilcoxon
Ace	Δhcp2D2	WTD2	0.505361	1	0.5054	ns	Wilcoxon
Ace	Δhcp2D2	WTD5	0.95913	1	0.9591	ns	Wilcoxon
Ace	Δhcp2D5	Δhcp3D2	0.720901	1	0.7209	ns	Wilcoxon
Ace	Δhcp2D5	Δhcp3D5	0.505361	1	0.5054	ns	Wilcoxon
Ace	Δhcp2D5	N	0.0484848	1	0.0485	*	Wilcoxon
Ace	Δhcp2D5	WTD2	0.95913	1	0.9591	ns	Wilcoxon
Ace	Δhcp2D5	WTD5	0.798446	1	0.7984	ns	Wilcoxon
Ace	Δhcp3D2	Δhcp3D5	0.160528	1	0.1605	ns	Wilcoxon
Ace	Δhcp3D2	N	0.0040404	0.15	0.004	**	Wilcoxon
Ace	Δhcp3D2	WTD2	0.645377	1	0.6454	ns	Wilcoxon
Ace	Δhcp3D2	WTD5	0.328205	1	0.3282	ns	Wilcoxon
Ace	Δhcp3D5	N	0.00808081	0.27	0.0081	**	Wilcoxon
Ace	Δhcp3D5	WTD2	0.234499	1	0.2345	ns	Wilcoxon
Ace	Δhcp3D5	WTD5	0.878477	1	0.8785	ns	Wilcoxon
Ace	N	WTD2	0.0040404	0.15	0.004	**	Wilcoxon
Ace	N	WTD5	0.00808081	0.27	0.0081	**	Wilcoxon
Ace	WTD2	WTD5	0.798446	1	0.7984	ns	Wilcoxon

## Sheet: Table S2
Table S2. Wilcoxon rank-sum test of Shannoneven index
.y.	group1	group2	p	p.adj	p.format	p.signif	method
Shannoneven	Δhcp1D2	Δhcp1D5	0.645377	1	0.65	ns	Wilcoxon
Shannoneven	Δhcp1D2	Δhcp2D2	0.328205	1	0.33	ns	Wilcoxon
Shannoneven	Δhcp1D2	Δhcp2D5	0.645377	1	0.65	ns	Wilcoxon
Shannoneven	Δhcp1D2	Δhcp3D2	0.573737	1	0.57	ns	Wilcoxon
Shannoneven	Δhcp1D2	Δhcp3D5	0.878477	1	0.88	ns	Wilcoxon
Shannoneven	Δhcp1D2	N	0.808081	1	0.81	ns	Wilcoxon
Shannoneven	Δhcp1D2	WTD2	0.234499	1	0.23	ns	Wilcoxon
Shannoneven	Δhcp1D2	WTD5	0.645377	1	0.65	ns	Wilcoxon
Shannoneven	Δhcp1D5	Δhcp2D2	0.160528	1	0.16	ns	Wilcoxon
Shannoneven	Δhcp1D5	Δhcp2D5	0.441803	1	0.44	ns	Wilcoxon
Shannoneven	Δhcp1D5	Δhcp3D2	0.798446	1	0.8	ns	Wilcoxon
Shannoneven	Δhcp1D5	Δhcp3D5	0.798446	1	0.8	ns	Wilcoxon
Shannoneven	Δhcp1D5	N	1	1	1	ns	Wilcoxon
Shannoneven	Δhcp1D5	WTD2	0.160528	1	0.16	ns	Wilcoxon
Shannoneven	Δhcp1D5	WTD5	0.95913	1	0.96	ns	Wilcoxon
Shannoneven	Δhcp2D2	Δhcp2D5	0.798446	1	0.8	ns	Wilcoxon
Shannoneven	Δhcp2D2	Δhcp3D2	0.160528	1	0.16	ns	Wilcoxon
Shannoneven	Δhcp2D2	Δhcp3D5	0.382284	1	0.38	ns	Wilcoxon
Shannoneven	Δhcp2D2	N	0.460606	1	0.46	ns	Wilcoxon
Shannoneven	Δhcp2D2	WTD2	0.878477	1	0.88	ns	Wilcoxon
Shannoneven	Δhcp2D2	WTD5	0.234499	1	0.23	ns	Wilcoxon
Shannoneven	Δhcp2D5	Δhcp3D2	0.720901	1	0.72	ns	Wilcoxon
Shannoneven	Δhcp2D5	Δhcp3D5	0.798446	1	0.8	ns	Wilcoxon
Shannoneven	Δhcp2D5	N	0.460606	1	0.46	ns	Wilcoxon
Shannoneven	Δhcp2D5	WTD2	0.573737	1	0.57	ns	Wilcoxon
Shannoneven	Δhcp2D5	WTD5	0.645377	1	0.65	ns	Wilcoxon
Shannoneven	Δhcp3D2	Δhcp3D5	0.95913	1	0.96	ns	Wilcoxon
Shannoneven	Δhcp3D2	N	0.682828	1	0.68	ns	Wilcoxon
Shannoneven	Δhcp3D2	WTD2	0.234499	1	0.23	ns	Wilcoxon
Shannoneven	Δhcp3D2	WTD5	1	1	1	ns	Wilcoxon
Shannoneven	Δhcp3D5	N	1	1	1	ns	Wilcoxon
Shannoneven	Δhcp3D5	WTD2	0.278632	1	0.28	ns	Wilcoxon
Shannoneven	Δhcp3D5	WTD5	0.95913	1	0.96	ns	Wilcoxon
Shannoneven	N	WTD2	0.367677	1	0.37	ns	Wilcoxon
Shannoneven	N	WTD5	0.933333	1	0.93	ns	Wilcoxon
Shannoneven	WTD2	WTD5	0.234499	1	0.23	ns	Wilcoxon
